# Supplementary material for: Emulsifiers in ultra-processed foods in the UK food supply
Source: Public Health Nutr. 2023 Sep 21;26(11):2256–70. doi: 10.1017/S1368980023002021 (PMC10641632; doi:10.1017/S1368980023002021)
Supplement: Supplementary file 1 [file S1368980023002021sup.zip]

Archive with 2 entries (2 files):
- S1368980023002021sup001.docx
- S1368980023002021sup002.docx
